# Supplementary material for: Genome-Wide Association Study of Root-Lesion Nematodes Pratylenchus Species and Crown Rot Fusarium culmorum in Bread Wheat
Source: Life (Basel). 2022 Mar 4;12(3):372. doi: 10.3390/life12030372 (PMC8949321; doi:10.3390/life12030372)
Supplement: Supplementary file 1 [file life-12-00372-s001.zip]

Archive with 1 entries (1 files):
- life-1568265-supplementary.pdf
